# Supplementary material for: Role of Nucleolin in Endometrial Precancerous Hyperplasia and Carcinogenesis: Ex Vivo and In Silico Study
Source: Int J Mol Sci. 2022 Jun 2;23(11):6228. doi: 10.3390/ijms23116228 (PMC9181237; doi:10.3390/ijms23116228)
Supplement: Supplementary file 1 [file ijms-23-06228-s001.zip]

Archive with 20 entries (20 files):
- Suppl. Table S1 - Patient Demographic features of TCGA Cohort.xlsx
- Suppl. Table S10 - Table of common DEGs in LGEC and HGEC compared to Healthy Adjacent Tissue.xlsx
- Suppl. Table S11 - DEGs in G1 Endometrioid Cancer compared to Healthy Adjacent Tissue.xlsx
- Suppl. Table S12 - DEGs in G2 Endometrioid Cancer compared to Healthy Adjacent Tissue.xlsx
- Suppl. Table S13 - DEGs in G3 Endometrioid Cancer compared to Healthy Adjacent Tissue.xlsx
- Suppl. Table S14 - DEGs in Endometrial Cancer compared to Healthy Adjacent Tissue in larger TCGA cohort.xlsx
- Suppl. Table S15 - DEGs in LGEC compared to Healthy Adjacent Tissue in larger TCGA cohort.xlsx
- Suppl. Table S16 - DEGs in HGEC compared to Healthy Adjacent Tissue in larger TCGA cohort.xlsx
- Suppl. Table S17 - DEGs common to both TCGA and GEO datasets.xlsx
- Suppl. Table S18 - GO Biological processes for prognostic DEGs.xlsx
- Suppl. Table S19 - KEGG Pathways for prognostic DEGs.xlsx
- Suppl. Table S2 - List of Nucleolin Associated Genes identified via STRING and IPA.xlsx
- Suppl. Table S3 - DEGs in EC compared to Healthy Adjacent Tissue.xlsx
- Suppl. Table S4 - DEGs in Endometrioid EC compared to Healthy Adjacent Tissue.xlsx
- Suppl. Table S5 - DEGs in Carcinosarcoma EC compared to Healthy Adjacent Tissue.xlsx
- Suppl. Table S6 - DEGs in Serous EC compared to Healthy Adjacent Tissue.xlsx
- Suppl. Table S7 - DEGs in Mixed Endometrioid and Serous EC compared to Healthy Adjacent Tissue.xlsx
- Suppl. Table S8 - DEGs in LGEC compared to Healthy Adjacent Tissue.xlsx
- Suppl. Table S9 - DEGs in HGEC compared to Healthy Adjacent Tissue.xlsx
- Supplementary figures.pdf
