# Supplementary material for: Role of Nucleolin in Endometrial Precancerous Hyperplasia and Carcinogenesis: Ex Vivo and In Silico Study
Source: Int J Mol Sci. 2022 Jun 2;23(11):6228. doi: 10.3390/ijms23116228 (PMC9181237; doi:10.3390/ijms23116228)
Supplement: Supplementary file 1 [file ijms-23-06228-s001.zip › Suppl. Table S1 - Patient Demographic features of TCGA Cohort.xlsx]

## Sheet: TCGA Demographics
Table S1: Patient demographic features of TCGA cohort
		Age (years)		BMI (kg/m2)
Study Group	Number of Patients	Median	Range	Median	Range
Healthy Adjacent Control	10	55	42-90	31.3	19.9-53.4
Endometrial Cancer	120	67	33-90	30.4	18.1-62.5
Low Grade EC	17	61	34-86	31.9	22.1-61.3
Grade 1 Endometrioid carcinoma	7	58	54-83	29	27.2-61.3
Grade 2 Endometrioid carcinoma	10	64	34-86	33.7	22.1-49.2
High Grade EC	103	68	33-90	30.4	18.1-62.5
Grade 3 Endometrioid Carcinoma	44	66.5	33-87	31.6	22.9-57.4
Serous Carcinoma	24	67	51-90	26.8	18.1-38.4
Carcinosarcoma	30	70	54-90	30.4	19.6-62.5
Mixed Serous and Endometrioid	5	71	53-82	31.2	25-40
