# Supplementary material for: Role of Nucleolin in Endometrial Precancerous Hyperplasia and Carcinogenesis: Ex Vivo and In Silico Study
Source: Int J Mol Sci. 2022 Jun 2;23(11):6228. doi: 10.3390/ijms23116228 (PMC9181237; doi:10.3390/ijms23116228)
Supplement: Supplementary file 1 [file ijms-23-06228-s001.zip › Suppl. Table S10 - Table of common DEGs in LGEC and HGEC compared to Healthy Adjacent Tissue.xlsx]

## Sheet: Sheet1
Table S10: Table of common Differentially Expressed Genes in Low Grade and High Grade Endometrial Cancer when compared to healthy adjacent tissue
Grade	Upregulated DEGs	Downregulated DEGs
LGEC / HGEC	CHAF1A, CCNB1	RERGL, RERG, PIWIL2, EIF2C4, ITGA5, REM1, DIRAS1, RASL12, ZNF532, RALB, ITGB3, GEM, SFMBT2, MRAS, CDH5, RASD2, BCL2, MAX, RNASEL, USP51, RAP2C, RAP1B, SELP, RRAS, RAP1A, ITGAV, RASL11A, SVIL, THRA
LGEC	MDM2, S100A11, REM2	NKIRAS1
HGEC	NKIRAS2, C6ORF153, NOP58, FUS, NSUN2, DDX49, DKC1, RRP9, EIF1AD, PWP2, AURKB, NRAS, E2F1, RPA3, DHX37, CCNA2, DCAF13, NOC4L, SCRIB, SFRS2, EIF2C3, PDCD11, BMS1, LMNB2, NOP56	TACR1, UTP14C, SP1
