# Supplementary material for: Role of Nucleolin in Endometrial Precancerous Hyperplasia and Carcinogenesis: Ex Vivo and In Silico Study
Source: Int J Mol Sci. 2022 Jun 2;23(11):6228. doi: 10.3390/ijms23116228 (PMC9181237; doi:10.3390/ijms23116228)
Supplement: Supplementary file 1 [file ijms-23-06228-s001.zip › Suppl. Table S11 - DEGs in G1 Endometrioid Cancer compared to Healthy Adjacent Tissue.xlsx]

## Sheet: Sheet1
Table S11: List of Differentially Expressed Genes in G1 Endometrioid Endometrial Cancer when compared to healthy adjacent tissue │log2FC>1│ FDR<0.01.
Regulation	Gene	log2 Fold Change	Adjusted P value
Up	S100A11	20931.9	0.00502
Down	SVIL	-7544.45	4.08e-13
Down	RERG	-4314.76	5.3e-15
Down	RASL12	-1809.32	6.3e-16
Down	GEM	-1799.83	8.89e-08
Down	RAP2C	-1765.62	8.99e-07
Down	CDH5	-1734.37	3.08e-05
Down	THRA	-1596.78	6.43e-08
Down	ITGA5	-1442.59	0.00916
Down	RRAS	-1413.15	1.01e-05
Down	ZNF532	-1163.89	0.00374
Down	RAP1B	-1065.41	0.000521
Down	SELP	-1025.6	5.69e-11
Down	MRAS	-954.687	4.5e-06
Down	RAP1A	-878.546	5e-05
Down	DIRAS1	-521.396	3.36e-05
Down	ITGB3	-485.488	0.00502
Down	RASL11A	-333.812	1.24e-05
Down	RERGL	-324.182	0.000846
Down	REM1	-195.608	2.09e-07
Down	EIF2C4	-192.131	0.0013
Down	RASD2	-187.872	0.00327
Down	DIO3	-123.541	0.00232
Down	NKIRAS1	-111.741	0.00473
Down	SFMBT2	-61.3545	1.23e-06
Down	USP51	-47.4047	0.0005
Down	C1QTNF4	-42.9288	1.01e-05
Down	PIWIL2	-13.8448	0.00846
