# Supplementary material for: Role of Nucleolin in Endometrial Precancerous Hyperplasia and Carcinogenesis: Ex Vivo and In Silico Study
Source: Int J Mol Sci. 2022 Jun 2;23(11):6228. doi: 10.3390/ijms23116228 (PMC9181237; doi:10.3390/ijms23116228)
Supplement: Supplementary file 1 [file ijms-23-06228-s001.zip › Suppl. Table S12 - DEGs in G2 Endometrioid Cancer compared to Healthy Adjacent Tissue.xlsx]

## Sheet: Sheet1
Table S12: List of Differentially Expressed Genes in G2 Endometrioid Endometrial Cancer when compared to healthy adjacent tissue │log2FC>1│ FDR<0.01.
Regulation	Gene	log2 Fold Change	Adjusted P value
Up	CCNB1	1434.3	0.00357
Up	MDM2	1298.93	0.0091
Up	CHAF1A	586.056	0.000547
Up	HIST1H3D	108.624	0.00957
Up	REM2	74.3821	0.00133
Up	HIST1H3H	34.8864	0.00339
Down	SVIL	-7675.31	3.19e-15
Down	RERG	-4327.88	5.5e-17
Down	ITGA5	-2210.86	4.59e-06
Down	THRA	-1852.72	2e-11
Down	GEM	-1851.41	1.33e-09
Down	RASL12	-1848.95	2.19e-18
Down	RRAS	-1832.35	9.55e-10
Down	RAP2C	-1674.6	2.09e-07
Down	CDH5	-1572.19	2.45e-05
Down	BCL2	-1474.24	0.00678
Down	SELP	-1093.78	1.07e-13
Down	ZNF532	-1015.96	0.00438
Down	RAP1B	-967.627	0.000421
Down	RAP1A	-844.074	1.62e-05
Down	RALB	-836.528	0.00106
Down	MRAS	-788.237	2.02e-05
Down	MAX	-616.674	0.000245
Down	DIRAS1	-527.876	3.83e-06
Down	ITGB3	-484.163	0.00146
Down	RERGL	-331.87	0.000122
Down	RASL11A	-313.627	5.06e-06
Down	RNASEL	-239.607	0.00123
Down	REM1	-215.05	7.46e-10
Down	RASD2	-207.657	0.000209
Down	EIF2C4	-147.352	0.00604
Down	NKIRAS1	-97.0066	0.00568
Down	VTN	-72.9447	0.00568
Down	SFMBT2	-72.5957	7.47e-10
Down	USP51	-67.861	4.35e-08
Down	C1QTNF4	-42.5903	1.32e-06
Down	PIWIL2	-15.2088	0.000905
