# Supplementary material for: Role of Nucleolin in Endometrial Precancerous Hyperplasia and Carcinogenesis: Ex Vivo and In Silico Study
Source: Int J Mol Sci. 2022 Jun 2;23(11):6228. doi: 10.3390/ijms23116228 (PMC9181237; doi:10.3390/ijms23116228)
Supplement: Supplementary file 1 [file ijms-23-06228-s001.zip › Suppl. Table S13 - DEGs in G3 Endometrioid Cancer compared to Healthy Adjacent Tissue.xlsx]

## Sheet: Sheet1
Table S13: List of Differentially Expressed Genes in G3 Endometrioid Endometrial Cancer when compared to healthy adjacent tissue │log2FC>1│ FDR<0.01.
Regulation	Gene	log2 Fold Change	Adjusted P value
Up	S100A11	13248.1	0.00703
Up	LMNB2	2289.13	5.77e-05
Up	CCNB1	2160.24	1.94e-08
Up	FUS	2096.01	0.00983
Up	SCRIB	1956.15	0.000448
Up	SRSF2	1597.68	0.0007
Up	DDX49	1244.76	0.00059
Up	NOP58	1077.07	7.66e-05
Up	E2F1	1000.17	0.000304
Up	DKC1	880.143	0.00108
Up	CCNA2	829.129	2.4e-05
Up	AURKB	819.38	0.000602
Up	DCAF13	706.059	0.00104
Up	CHAF1A	661.286	4.59e-07
Up	NKIRAS2	633.653	0.000883
Up	NRAS	629.452	0.00137
Up	RRP9	598.268	0.00296
Up	IMP3	596.864	0.00337
Up	RRP36	586.193	0.00263
Up	IMP4	511.944	0.0033
Up	NOP14	425.756	0.00181
Up	BMS1	380.079	0.00933
Up	DHX37	373.505	0.000598
Up	RPA3	312.554	0.00515
Up	UTP6	226.673	0.00521
Up	EIF1AD	182.181	0.00148
Up	HIST1H3H	23.4622	0.00795
Down	SVIL	-7555.85	6.17e-20
Down	RERG	-4306.86	3.29e-22
Down	NAP1L1	-4295.49	0.000421
Down	ITGA5	-1946.01	2.14e-07
Down	RASL12	-1887.14	2.02e-24
Down	GEM	-1859.35	1.74e-13
Down	CDH5	-1835.37	1.17e-09
Down	THRA	-1833.58	1.46e-15
Down	RRAS	-1660.96	4.95e-12
Down	RAP2C	-1617.67	3.94e-10
Down	BCL2	-1447.37	0.000395
Down	ZNF532	-1305.94	1.3e-06
Down	SELP	-1093.77	1.74e-18
Down	RAP1B	-1078.33	4.2e-07
Down	SP1	-917.356	0.00337
Down	MRAS	-867.831	4.28e-09
Down	RALB	-814.528	2.4e-05
Down	RAP1A	-751.48	6.16e-07
Down	MAX	-575.462	7.7e-06
Down	SIN3B	-502.173	0.00313
Down	DIRAS1	-476.54	8.59e-08
Down	UTP14C	-426.222	0.00102
Down	TACR1	-423.508	0.000914
Down	ITGB3	-377.062	0.001
Down	RASL11A	-347.428	4.54e-10
Down	RERGL	-335.674	4.79e-07
Down	RNASEL	-243.354	1.48e-05
Down	REM1	-220.713	2.73e-14
Down	EIF2C4	-207.677	4.38e-07
Down	RASD2	-186.939	1.16e-05
Down	DIO3	-138.883	4.79e-07
Down	NKIRAS1	-80.9145	0.00179
Down	SFMBT2	-74.4563	2.93e-14
Down	VTN	-64.32	0.00101
Down	USP51	-58.6083	1.65e-09
Down	C1QTNF4	-46.9319	6.44e-11
Down	PIWIL2	-15.482	8.65e-06
