# Supplementary material for: Role of Nucleolin in Endometrial Precancerous Hyperplasia and Carcinogenesis: Ex Vivo and In Silico Study
Source: Int J Mol Sci. 2022 Jun 2;23(11):6228. doi: 10.3390/ijms23116228 (PMC9181237; doi:10.3390/ijms23116228)
Supplement: Supplementary file 1 [file ijms-23-06228-s001.zip › Suppl. Table S14 - DEGs in Endometrial Cancer compared to Healthy Adjacent Tissue in larger TCGA cohort.xlsx]

## Sheet: Sheet1
Table S14: List of Differentially Expressed Genes in Endometrial Cancer when compared to healthy adjacent tissue in larger TCGA cohort │log2FC>1│ FDR<0.01.
Regulation	Gene	log2 Fold Change	Adjusted P value
Up	S100A11	10227.6	0.0017
Up	LMNB2	2184.54	2.45e-05
Up	FUS	1949.59	0.00818
Up	CCNB1	1901.45	1.84e-10
Up	SCRIB	1900.61	3.32e-05
Up	NOP56	1605.43	0.00853
Up	SFRS2	1526.1	9.54e-05
Up	DDX49	1239.43	0.0017
Up	NOP58	1089.94	4.69e-06
Up	DCAF13	901.918	0.000545
Up	NRAS	884.994	5.05e-05
Up	E2F1	874.883	0.000247
Up	DKC1	779.477	0.000522
Up	CCNA2	742.374	6.1e-08
Up	NKIRAS2	738.025	2.45e-05
Up	PDCD11	713.842	0.00578
Up	RRP36	602.656	0.000214
Up	CHAF1A	570.063	1.1e-07
Up	IMP4	544.831	0.00608
Up	NSUN2	531.703	0.00488
Up	WDR75	510.855	0.00493
Up	PWP2	489.408	0.0055
Up	BMS1	478.127	0.000301
Up	RRP9	471.652	0.00251
Up	NOC4L	409.555	0.00853
Up	DHX37	378.194	2.72e-05
Up	RPA3	234.806	0.00256
Up	EIF2C2	179.862	0.00493
Up	EIF1AD	153.698	0.00926
Up	EIF2C3	86.8534	0.00226
Up	REM2	39.839	0.00698
Up	HIST1H3H	27.4958	0.00764
Down	PIWIL2	-15.0905	7.73e-18
Down	USP51	-45.965	2.67e-05
Down	SFMBT2	-70.7597	3.96e-31
Down	NKIRAS1	-87.0474	0.000995
Down	DIO3	-134.498	0.00021
Down	EIF2C4	-166.258	6.42e-08
Down	RASD2	-182.69	0.00947
Down	REM1	-183.144	7.11e-18
Down	RNASEL	-241.752	5.06e-11
Down	UTP14C	-288.317	0.00706
Down	TACR1	-311.919	2.71e-06
Down	RERGL	-335.038	2.74e-11
Down	DIRAS1	-425.425	5.5e-10
Down	MRAS	-620.522	0.000216
Down	RALB	-624.384	2.45e-05
Down	MAX	-703.554	3.55e-12
Down	RAP1B	-705.188	0.000712
Down	RAP1A	-819.62	4.22e-12
Down	SELP	-882.76	8.39e-43
Down	SP1	-886.017	0.000571
Down	ZNF532	-891.713	9.54e-05
Down	RAP2C	-1219.95	2.01e-17
Down	BCL2	-1350.38	2.54e-11
Down	CDH5	-1382.65	3.91e-15
Down	RRAS	-1486.03	1.01e-11
Down	GEM	-1573.64	7.23e-23
Down	ITGAV	-1606.72	0.00162
Down	RASL12	-1681.52	1.98e-38
Down	THRA	-1938.65	2.83e-18
Down	RERG	-3738.97	4.88e-64
Down	SVIL	-6588.12	4.48e-34
