# Supplementary material for: Role of Nucleolin in Endometrial Precancerous Hyperplasia and Carcinogenesis: Ex Vivo and In Silico Study
Source: Int J Mol Sci. 2022 Jun 2;23(11):6228. doi: 10.3390/ijms23116228 (PMC9181237; doi:10.3390/ijms23116228)
Supplement: Supplementary file 1 [file ijms-23-06228-s001.zip › Suppl. Table S15 - DEGs in LGEC compared to Healthy Adjacent Tissue in larger TCGA cohort.xlsx]

## Sheet: Sheet1
Table S15: List of Differentially Expressed Genes in Low Grade Endometrial Cancer when compared to healthy adjacent tissue in larger TCGA cohort │log2FC>1│ FDR<0.01.
Regulation	Gene	log2 Fold Change	Adjusted P value
Up	S100A11	13021.4	0.000694
Up	CCNB1	1235.47	0.000419
Up	MDM2	921.117	0.00619
Up	NKIRAS2	601.341	0.00497
Up	CCNA2	522.638	0.00151
Up	CHAF1A	417.245	0.0013
Up	DHX37	290.294	0.00938
Up	HIST1H4J	86.2601	0.0056
Up	REM2	55.4586	0.0013
Down	SVIL	-6825.76	6.89e-29
Down	RERG	-3755.27	7.95e-54
Down	ITGAV	-2015.94	0.000767
Down	THRA	-1948.57	2.09e-14
Down	RASL12	-1693.06	2.75e-31
Down	RRAS	-1619.89	1.41e-10
Down	GEM	-1566.68	8.25e-18
Down	ITGA5	-1475.71	0.00318
Down	RAP2C	-1378.36	7.46e-17
Down	CDH5	-1297.35	1.41e-10
Down	BCL2	-1208.07	2.94e-07
Down	ZNF532	-945.242	0.000572
Down	RAP1A	-918.242	1.8e-11
Down	MRAS	-858.591	7.47e-06
Down	SELP	-834.833	3.46e-32
Down	RAP1B	-745.839	0.00317
Down	MAX	-686.204	4.38e-09
Down	RALB	-664.395	0.000158
Down	DIRAS1	-471.064	3.63e-09
Down	ITGB3	-391.661	0.00425
Down	RERGL	-339.761	6.05e-09
Down	RNASEL	-191.018	8.56e-06
Down	REM1	-175.475	5.06e-13
Down	EIF2C4	-137.958	0.000182
Down	DIO3	-136.736	0.0017
Down	NKIRAS1	-115.435	0.000182
Down	SFMBT2	-63.8651	2.22e-21
Down	USP51	-59.1909	2.49e-06
Down	PIWIL2	-14.7571	2.13e-13
