# Supplementary material for: Role of Nucleolin in Endometrial Precancerous Hyperplasia and Carcinogenesis: Ex Vivo and In Silico Study
Source: Int J Mol Sci. 2022 Jun 2;23(11):6228. doi: 10.3390/ijms23116228 (PMC9181237; doi:10.3390/ijms23116228)
Supplement: Supplementary file 1 [file ijms-23-06228-s001.zip › Suppl. Table S16 - DEGs in HGEC compared to Healthy Adjacent Tissue in larger TCGA cohort.xlsx]

## Sheet: Sheet1
Table S16: List of Differentially Expressed Genes in High Grade Endometrial Cancer when compared to healthy adjacent tissue in larger TCGA cohort │log2FC>1│ FDR<0.01.
Regulation	Gene	log2 Fold Change	Adjusted P value
Up	S100A11	9787.2	0.00247
Up	LMNB2	2351.64	2.38e-06
Up	CCNB1	2006.43	5.13e-12
Up	SCRIB	2005.06	9.08e-06
Up	FUS	1986.65	0.00654
Up	NOP56	1824.56	0.00162
Up	SRSF2	1610.42	2.9e-05
Up	DDX49	1288.47	0.00105
Up	NOP58	1181.77	1.68e-07
Up	DCAF13	965.277	0.000151
Up	WDR46	960.818	0.00815
Up	E2F1	953.643	3.28e-05
Up	NRAS	948.949	8.35e-06
Up	DKC1	834.349	0.000143
Up	CCNA2	777.012	8.15e-09
Up	PDCD11	768.223	0.00231
Up	NKIRAS2	759.571	1.25e-05
Up	RRP36	647.663	4.18e-05
Up	CHAF1A	594.153	2.22e-08
Up	NSUN2	577.624	0.00162
Up	IMP4	573.968	0.00327
Up	PWP2	539.24	0.00155
Up	WDR75	528.41	0.00324
Up	BMS1	506.289	0.000104
Up	RRP9	505.465	0.00097
Up	NOL11	484.52	0.00654
Up	RALA	433.289	0.00654
Up	NOC4L	424.879	0.00599
Up	DHX37	392.05	1.25e-05
Up	MPHOSPH10	269.622	0.00905
Up	RPA3	244.096	0.00162
Up	EIF2C2	191.009	0.00231
Up	EIF1AD	171.916	0.0024
Up	EIF2C3	93.2495	0.000841
Up	HIST1H3H	28.525	0.00521
Down	SVIL	-6550.66	1.56e-33
Down	RERG	-3736.4	2.01e-63
Down	THRA	-1937.08	4.74e-18
Down	RASL12	-1679.7	5.4e-38
Down	GEM	-1574.73	1.2e-22
Down	ITGAV	-1542.21	0.00231
Down	RRAS	-1464.93	1.91e-11
Down	CDH5	-1396.09	2.89e-15
Down	BCL2	-1372.81	1.25e-11
Down	RAP2C	-1194.98	6.51e-17
Down	SP1	-923.034	0.000305
Down	SELP	-890.315	3.26e-43
Down	ZNF532	-883.275	0.000116
Down	RAP1A	-804.073	9.66e-12
Down	MAX	-706.289	3.97e-12
Down	RAP1B	-698.78	0.000866
Down	RALB	-618.076	2.9e-05
Down	MRAS	-582.994	0.00045
Down	DIRAS1	-418.231	1.22e-09
Down	RERGL	-334.293	3.58e-11
Down	TACR1	-328.216	4.63e-07
Down	UTP14C	-295.532	0.00536
Down	RNASEL	-249.749	9.51e-12
Down	FAS	-229.669	0.00521
Down	REM1	-184.353	6.58e-18
Down	EIF2C4	-170.719	2.55e-08
Down	DIO3	-134.145	0.000213
Down	TRIM3	-133.063	0.00425
Down	NKIRAS1	-82.5725	0.00168
Down	SFMBT2	-71.8466	4.48e-32
Down	USP51	-43.8801	5.14e-05
Down	PIWIL2	-15.1431	8.44e-18
