# Supplementary material for: Role of Nucleolin in Endometrial Precancerous Hyperplasia and Carcinogenesis: Ex Vivo and In Silico Study
Source: Int J Mol Sci. 2022 Jun 2;23(11):6228. doi: 10.3390/ijms23116228 (PMC9181237; doi:10.3390/ijms23116228)
Supplement: Supplementary file 1 [file ijms-23-06228-s001.zip › Suppl. Table S17 - DEGs common to both TCGA and GEO datasets.xlsx]

## Sheet: Sheet1
Table S17: Table of upregulated and downregulated Differentially Expressed Genes common between the TCGA and GSE17025 datasets
Comparisons	Upregulated DEGs	Downregulated DEGs
EC vs Control: TCGA/ GSE17025	CHAF1A, CCNB1, E2F1, CCNA2, S100A11, LMNB2	BCL2, USP51, THRA, REM1, PIWIL2, RERGL
EC vs Control: TCGA	NKIRAS2, NOP58, C6ORF153, DKC1, NRAS, BMS1, DDX49, RRP9, DHX37, RPA3, DCAF13, SFRS2, SCRIB	RERG, UTP14C, EIF2C4, RASL12, DIRAS1, ZNF532, RALB, SP1, GEM, SFMBT2, MRAS, CDH5, RASD2, MAX, RNASEL, TACR1, RAP2C, RAP1B, SELP, RRAS, RAP1A, ITGAV, SVIL
EC vs Control: GSE17025	AURKB, EIF2C2, HIST1H4, RIT1, HIST1H3, SP1, RALA, HSP90AA1, TRRAP, DDX52, EIF2C1, DIO1, RAP1A, MYB, TROVE2, UTP14A, PLAUR	REM2, RPS9, EGFR, RASD1, RPS14, NAP1L1, FAS
LGEC vs Control: TCGA/ GSE17025	S100A11, CHAF1A, CCNB1	BCL2, USP51, THRA, REM1, RERGL
LGEC vs Control: TCGA	MDM2, REM2	RERG, PIWIL2, EIF2C4, ITGA5, DIRAS1, RASL12, ZNF532, RALB, ITGB3, GEM, NKIRAS1, MRAS, SFMBT2, CDH5, MAX, RNASEL, RAP2C, RAP1B, SELP, RRAS, RAP1A, ITGAV, SVIL
LGEC vs Control: GSE17025	RALA, HSP90AA1, AURKB, CCNA2, UTP20, DIO1, RIT1, RAP1A, HIST1H3, SP1, MYB, TROVE2, UTP14A, PLAUR	REM2, RRAS2, RPS9, EGFR, RASD1, RPS14, NAP1L1, FAS
HGEC vs Control: TCGA/ GSE17025	DKC1, CCNB1, NRAS, LMNB2, CHAF1A, E2F1, CCNA2	RERGL, PIWIL2, REM1, BCL2, USP51, THRA
HGEC vs Control: TCGA	NKIRAS2, FUS, NOP58, C6ORF153, NSUN2, EIF1AD, PWP2, BMS1, NOP56, DDX49, RRP9, DHX37, RPA3, DCAF13, NOC4L, SFRS2, SCRIB, EIF2C3, PDCD11	RERG, UTP14C, EIF2C4, DIRAS1, RASL12, ZNF532, RALB, SP1, GEM, SFMBT2, MRAS, CDH5, MAX, TACR1, RNASEL, RAP2C, RAP1B, SELP, RRAS, RAP1A, ITGAV, SVIL
HGEC vs Control: GSE17025	AURKB, KRAS, EIF2C2, HIST1H4, RIT1, HIST1H3, ITGB3, SP1, RALA, HSP90AA1, TRRAP, EIF2C1, DDX52, S100A11, RAP1A, SVIL, TROVE2, UTP14A, PLAUR, STAU1	RPS9, EGFR, KRR1, FCF1, AXIN2, RASD1, RPS14, FAS
