# Supplementary material for: Role of Nucleolin in Endometrial Precancerous Hyperplasia and Carcinogenesis: Ex Vivo and In Silico Study
Source: Int J Mol Sci. 2022 Jun 2;23(11):6228. doi: 10.3390/ijms23116228 (PMC9181237; doi:10.3390/ijms23116228)
Supplement: Supplementary file 1 [file ijms-23-06228-s001.zip › Suppl. Table S18 - GO Biological processes for prognostic DEGs.xlsx]

## Sheet: Sheet1
Table S18: GO Biological processes for prognostic Differentially Expressed Genes identified via Enrichr
GO biological process	P-value	Adjusted P-value	Odds Ratio	Genes
small GTPase mediated signal transduction (GO:0007264)	3.98e-05	0.007167	57.9146	CCNA2;MRAS;RERG
Ras protein signal transduction (GO:0007265)	9.51e-05	0.008561	42.8374	CCNA2;MRAS;RERG
RNA stabilization (GO:0043489)	0.000204	0.012216	117.044	DKC1;E2F1
DNA damage response, signal transduction by p53 class mediator resulting in cell cycle arrest (GO:0006977)	0.000589	0.023781	67.1145	E2F1;MDM2
cell cycle G1/S phase transition (GO:0044843)	0.000745	0.023781	59.392	CCNA2;E2F1
mitotic G1 DNA damage checkpoint signaling (GO:0031571)	0.000793	0.023781	57.5007	E2F1;MDM2
DNA damage response, signal transduction by p53 class mediator (GO:0030330)	0.001026	0.026382	50.2904	E2F1;MDM2
gene expression (GO:0010467)	0.001401	0.031517	16.6861	DKC1;E2F1;SFRS2
RNA localization to Cajal body (GO:0090670)	0.003246	0.044202	416.312	DKC1
cellular response to antibiotic (GO:0071236)	0.003246	0.044202	416.312	MDM2
scaRNA localization to Cajal body (GO:0090666)	0.003246	0.044202	416.312	DKC1
snRNA modification (GO:0040031)	0.003894	0.044202	333.033	DKC1
negative regulation of fat cell proliferation (GO:0070345)	0.003894	0.044202	333.033	E2F1
enzyme-directed rRNA pseudouridine synthesis (GO:0000455)	0.003894	0.044202	333.033	DKC1
regulation of fat cell proliferation (GO:0070344)	0.004542	0.044202	277.514	E2F1
mRNA pseudouridine synthesis (GO:1990481)	0.004542	0.044202	277.514	DKC1
rRNA metabolic process (GO:0016072)	0.004796	0.044202	22.5307	NOP56;DKC1
regulation of intrinsic apoptotic signaling pathway by p53 class mediator (GO:1902253)	0.005189	0.044202	237.857	MDM2
rRNA processing (GO:0006364)	0.00545	0.044202	21.0696	NOP56;DKC1
RNA processing (GO:0006396)	0.005823	0.044202	20.3493	DKC1;SFRS2
histone phosphorylation (GO:0016572)	0.005836	0.044202	208.115	CCNA2
positive regulation of establishment of protein localization to telomere (GO:1904851)	0.006482	0.044202	184.982	DKC1
rRNA pseudouridine synthesis (GO:0031118)	0.006482	0.044202	184.982	DKC1
ribosome biogenesis (GO:0042254)	0.00667	0.044202	18.9445	NOP56;DKC1
positive regulation of protein localization to Cajal body (GO:1904871)	0.007129	0.044202	166.475	DKC1
regulation of protein localization to Cajal body (GO:1904869)	0.007129	0.044202	166.475	DKC1
regulation of establishment of protein localization to telomere (GO:0070203)	0.007129	0.044202	166.475	DKC1
ncRNA processing (GO:0034470)	0.007288	0.044202	18.0795	NOP56;DKC1
proteasomal protein catabolic process (GO:0010498)	0.007571	0.044202	17.7197	TRIM3;MDM2
sno(s)RNA 3'-end processing (GO:0031126)	0.007774	0.044202	151.333	DKC1
positive regulation of protein localization to chromosome, telomeric region (GO:1904816)	0.007774	0.044202	151.333	DKC1
mitotic cell cycle phase transition (GO:0044772)	0.007858	0.044202	17.3737	CCNA2;E2F1
pseudouridine synthesis (GO:0001522)	0.00842	0.045925	138.715	DKC1
negative regulation of DNA damage response, signal transduction by p53 class mediator (GO:0043518)	0.009064	0.047988	128.038	MDM2
positive regulation of telomerase RNA localization to Cajal body (GO:1904874)	0.009709	0.049932	118.887	DKC1
cellular response to gamma radiation (GO:0071480)	0.010997	0.052382	104.016	MDM2
negative regulation of intrinsic apoptotic signaling pathway by p53 class mediator (GO:1902254)	0.010997	0.052382	104.016	MDM2
regulation of catabolic process (GO:0009894)	0.01164	0.052382	97.8922	MDM2
negative regulation of signal transduction by p53 class mediator (GO:1901797)	0.01164	0.052382	97.8922	MDM2
regulation of telomerase RNA localization to Cajal body (GO:1904872)	0.01164	0.052382	97.8922	DKC1
positive regulation of establishment of protein localization (GO:1904951)	0.012283	0.053865	92.4491	DKC1
protein deubiquitination (GO:0016579)	0.012569	0.053865	13.5314	CCNA2;MDM2
granulocyte differentiation (GO:0030851)	0.012926	0.054109	87.579	E2F1
protein modification by small protein removal (GO:0070646)	0.013388	0.054273	13.081	CCNA2;MDM2
rRNA modification (GO:0000154)	0.013568	0.054273	83.1958	DKC1
mRNA modification (GO:0016556)	0.01421	0.055605	79.2302	DKC1
response to gamma radiation (GO:0010332)	0.015493	0.059334	72.3333	MDM2
positive regulation of protein insertion into mitochondrial membrane involved in apoptotic signaling pathway (GO:1900740)	0.016774	0.060082	66.54	E2F1
regulation of protein insertion into mitochondrial membrane involved in apoptotic signaling pathway (GO:1900739)	0.016774	0.060082	66.54	E2F1
protein polyubiquitination (GO:0000209)	0.017096	0.060082	11.4656	TRIM3;MDM2
positive regulation of mitotic cell cycle (GO:0045931)	0.017414	0.060082	63.9776	MDM2
proteasome-mediated ubiquitin-dependent protein catabolic process (GO:0043161)	0.017823	0.060082	11.21	TRIM3;MDM2
positive regulation of fibroblast proliferation (GO:0048146)	0.018053	0.060082	61.6049	E2F1
regulation of DNA damage response, signal transduction by p53 class mediator (GO:0043516)	0.018053	0.060082	61.6049	MDM2
negative regulation of mRNA catabolic process (GO:1902373)	0.018692	0.060082	59.4018	E2F1
telomere maintenance via telomerase (GO:0007004)	0.018692	0.060082	59.4018	DKC1
RNA-dependent DNA biosynthetic process (GO:0006278)	0.019331	0.060597	57.3506	DKC1
negative regulation of response to DNA damage stimulus (GO:2001021)	0.019969	0.060597	55.4361	MDM2
negative regulation of DNA binding (GO:0043392)	0.019969	0.060597	55.4361	E2F1
DNA damage checkpoint signaling (GO:0000077)	0.020607	0.060597	53.6452	E2F1
regulation of transcription involved in G1/S transition of mitotic cell cycle (GO:0000083)	0.020607	0.060597	53.6452	E2F1
ubiquitin-dependent protein catabolic process (GO:0006511)	0.021422	0.060597	10.142	TRIM3;MDM2
positive regulation of telomerase activity (GO:0051973)	0.021882	0.060597	50.3889	DKC1
protein destabilization (GO:0031648)	0.021882	0.060597	50.3889	MDM2
positive regulation of mitochondrial outer membrane permeabilization involved in apoptotic signaling pathway (GO:1901030)	0.021882	0.060597	50.3889	E2F1
regulation of cell cycle G1/S phase transition (GO:1902806)	0.023156	0.061294	47.5048	E2F1
telomere maintenance via telomere lengthening (GO:0010833)	0.023156	0.061294	47.5048	DKC1
negative regulation of fat cell differentiation (GO:0045599)	0.023156	0.061294	47.5048	E2F1
negative regulation of cell population proliferation (GO:0008285)	0.024335	0.062813	9.45744	E2F1;RERG
negative regulation of G0 to G1 transition (GO:0070317)	0.024427	0.062813	44.9324	E2F1
DNA integrity checkpoint signaling (GO:0031570)	0.025063	0.063539	43.7478	E2F1
regulation of G0 to G1 transition (GO:0070316)	0.026332	0.065831	41.5562	E2F1
nucleic acid-templated transcription (GO:0097659)	0.026966	0.066493	40.5406	E2F1
mRNA stabilization (GO:0048255)	0.028234	0.068677	38.6512	E2F1
regulation of fibroblast proliferation (GO:0048145)	0.029499	0.069867	36.9296	E2F1
regulation of telomerase activity (GO:0051972)	0.029499	0.069867	36.9296	DKC1
regulation of DNA binding (GO:0051101)	0.030132	0.070094	36.125	E2F1
cellular response to ionizing radiation (GO:0071479)	0.030764	0.070094	35.3546	MDM2
regulation of protein metabolic process (GO:0051246)	0.030764	0.070094	35.3546	MDM2
intrinsic apoptotic signaling pathway in response to DNA damage (GO:0008630)	0.032657	0.073478	33.2283	E2F1
signal transduction in response to DNA damage (GO:0042770)	0.033287	0.073972	32.5752	E2F1
regulation of DNA replication (GO:0006275)	0.033917	0.074453	31.9471	CCNA2
regulation of cyclin-dependent protein kinase activity (GO:1904029)	0.034547	0.074921	31.3428	CCNA2
negative regulation of nucleic acid-templated transcription (GO:1903507)	0.035377	0.074956	7.68398	E2F1;MDM2
positive regulation of establishment of protein localization to mitochondrion (GO:1903749)	0.035805	0.074956	30.2	E2F1
regulation of cellular macromolecule biosynthetic process (GO:2000112)	0.035938	0.074956	7.61646	CCNA2;E2F1
cellular response to peptide (GO:1901653)	0.036434	0.074956	29.6592	MDM2
positive regulation of cell population proliferation (GO:0008284)	0.036786	0.074956	7.51733	E2F1;MDM2
muscle organ development (GO:0007517)	0.037062	0.074956	29.1374	MRAS
cellular protein catabolic process (GO:0044257)	0.038317	0.076633	28.1469	MDM2
positive regulation of DNA biosynthetic process (GO:2000573)	0.038944	0.077032	27.6764	DKC1
I-kappaB kinase/NF-kappaB signaling (GO:0007249)	0.03957	0.077348	27.2213	NKIRAS1
amyloid fibril formation (GO:1990000)	0.040197	0.077348	26.7809	MDM2
negative regulation of intrinsic apoptotic signaling pathway (GO:2001243)	0.040822	0.077348	26.3545	MDM2
negative regulation of cell cycle process (GO:0010948)	0.040822	0.077348	26.3545	E2F1
protein autoubiquitination (GO:0051865)	0.041448	0.077715	25.9414	MDM2
positive regulation of cell cycle (GO:0045787)	0.042073	0.078073	25.541	MDM2
positive regulation of protein localization to nucleus (GO:1900182)	0.043322	0.078959	24.7761	DKC1
RNA 3'-end processing (GO:0031123)	0.043946	0.078959	24.4105	SFRS2
cellular response to decreased oxygen levels (GO:0036294)	0.043946	0.078959	24.4105	MDM2
protein ubiquitination (GO:0016567)	0.044305	0.078959	6.76656	TRIM3;MDM2
regulation of G1/S transition of mitotic cell cycle (GO:2000045)	0.045193	0.078978	23.7107	E2F1
myeloid leukocyte differentiation (GO:0002573)	0.045193	0.078978	23.7107	E2F1
proteolysis involved in cellular protein catabolic process (GO:0051603)	0.04706	0.08145	22.7329	MDM2
negative regulation of cellular macromolecule biosynthetic process (GO:2000113)	0.047715	0.081798	6.48607	E2F1;MDM2
RNA transport (GO:0050658)	0.048303	0.082024	22.1244	SFRS2
positive regulation of ubiquitin-dependent protein catabolic process (GO:2000060)	0.050165	0.082841	21.2703	MDM2
positive regulation of proteasomal ubiquitin-dependent protein catabolic process (GO:0032436)	0.050165	0.082841	21.2703	MDM2
mRNA 3'-end processing (GO:0031124)	0.050165	0.082841	21.2703	SFRS2
regulation of fat cell differentiation (GO:0045598)	0.050785	0.083102	21	E2F1
regulation of cyclin-dependent protein serine/threonine kinase activity (GO:0000079)	0.052023	0.084362	20.4794	CCNA2
nuclear export (GO:0051168)	0.05326	0.085597	19.9839	SFRS2
G1/S transition of mitotic cell cycle (GO:0000082)	0.053878	0.085824	19.745	E2F1
positive regulation of proteasomal protein catabolic process (GO:1901800)	0.054496	0.086046	19.5118	MDM2
negative regulation of binding (GO:0051100)	0.05573	0.08723	19.0613	E2F1
mRNA metabolic process (GO:0016071)	0.060038	0.093162	17.6356	SFRS2
RNA splicing (GO:0008380)	0.061878	0.094909	17.0876	SFRS2
mRNA-containing ribonucleoprotein complex export from nucleus (GO:0071427)	0.062491	0.094909	16.9124	SFRS2
positive regulation of protein localization to membrane (GO:1905477)	0.063715	0.094909	16.5725	E2F1
intrinsic apoptotic signaling pathway (GO:0097193)	0.064327	0.094909	16.4076	E2F1
regulation of proteasomal ubiquitin-dependent protein catabolic process (GO:0032434)	0.064327	0.094909	16.4076	MDM2
regulation of protein catabolic process (GO:0042176)	0.064327	0.094909	16.4076	MDM2
mRNA transport (GO:0051028)	0.065549	0.095926	16.0874	SFRS2
RNA export from nucleus (GO:0006405)	0.06677	0.096149	15.7794	SFRS2
protein localization to nucleus (GO:0034504)	0.06677	0.096149	15.7794	MDM2
mRNA export from nucleus (GO:0006406)	0.06738	0.096257	15.6297	SFRS2
regulation of protein serine/threonine kinase activity (GO:0071900)	0.069816	0.098951	15.0583	CCNA2
protein-containing complex subunit organization (GO:0043933)	0.070424	0.099033	14.9219	MDM2
negative regulation of transcription by RNA polymerase II (GO:0000122)	0.071004	0.099075	5.14663	E2F1;MDM2
histone modification (GO:0016570)	0.071638	0.099192	14.6563	CCNA2
negative regulation of cell growth (GO:0030308)	0.078897	0.107587	13.2413	RERG
negative regulation of growth (GO:0045926)	0.078897	0.107587	13.2413	RERG
G2/M transition of mitotic cell cycle (GO:0000086)	0.081305	0.109208	12.8282	CCNA2
cellular response to hypoxia (GO:0071456)	0.081906	0.109208	12.7288	MDM2
cell cycle G2/M phase transition (GO:0044839)	0.081906	0.109208	12.7288	CCNA2
RNA metabolic process (GO:0016070)	0.083107	0.109995	12.5347	DKC1
regulation of cell population proliferation (GO:0042127)	0.086057	0.113068	4.58721	MDM2;RERG
protein localization to organelle (GO:0033365)	0.088494	0.115427	11.7293	MDM2
regulation of mRNA stability (GO:0043488)	0.090878	0.117534	11.4034	E2F1
positive regulation of transferase activity (GO:0051347)	0.092069	0.117534	11.2472	DKC1
positive regulation of intracellular protein transport (GO:0090316)	0.092069	0.117534	11.2472	E2F1
regulation of signal transduction by p53 class mediator (GO:1901796)	0.096815	0.122723	10.6624	MDM2
regulation of mitotic cell cycle (GO:0007346)	0.10975	0.138146	9.32674	MDM2
regulation of mitotic cell cycle phase transition (GO:1901990)	0.115572	0.144465	8.82353	E2F1
negative regulation of cell differentiation (GO:0045596)	0.117312	0.145629	8.6829	E2F1
negative regulation of intracellular signal transduction (GO:1902532)	0.12136	0.149622	8.3714	MDM2
modification-dependent protein catabolic process (GO:0019941)	0.123089	0.150722	8.24458	MDM2
negative regulation of transcription, DNA-templated (GO:0045892)	0.123972	0.150777	3.65962	E2F1;MDM2
regulation of cell growth (GO:0001558)	0.13226	0.159777	7.6277	RERG
transcription, DNA-templated (GO:0006351)	0.134539	0.161447	7.4875	E2F1
apoptotic process (GO:0006915)	0.140212	0.16714	7.15833	MDM2
RNA splicing, via transesterification reactions with bulged adenosine as nucleophile (GO:0000377)	0.151454	0.179354	6.579	SFRS2
cellular component assembly (GO:0022607)	0.157025	0.184735	6.32276	MDM2
protein-containing complex assembly (GO:0065003)	0.160351	0.187423	6.17826	MDM2
mRNA splicing, via spliceosome (GO:0000398)	0.164216	0.190702	6.01771	SFRS2
positive regulation of programmed cell death (GO:0043068)	0.170804	0.196453	5.76082	E2F1
proteolysis (GO:0006508)	0.17135	0.196453	5.74038	MDM2
regulation of cell cycle (GO:0051726)	0.176257	0.200799	5.56271	MDM2
mRNA processing (GO:0006397)	0.178428	0.201994	5.48718	SFRS2
MAPK cascade (GO:0000165)	0.180054	0.202561	5.43184	MRAS
positive regulation of apoptotic process (GO:0043065)	0.183835	0.20553	5.3069	E2F1
cellular macromolecule biosynthetic process (GO:0034645)	0.185989	0.206654	5.23802	E2F1
cellular response to DNA damage stimulus (GO:0006974)	0.205135	0.225725	4.68911	E2F1
supramolecular fiber organization (GO:0097435)	0.205661	0.225725	4.67548	MDM2
positive regulation of macromolecule metabolic process (GO:0010604)	0.222835	0.243093	4.26545	E2F1
protein modification by small protein conjugation (GO:0032446)	0.235617	0.255489	3.99898	MDM2
regulation of nucleic acid-templated transcription (GO:1903506)	0.246204	0.26537	3.79915	E2F1
regulation of intracellular signal transduction (GO:1902531)	0.249703	0.267539	3.73681	MDM2
nervous system development (GO:0007399)	0.254675	0.271251	3.65116	TRIM3
positive regulation of gene expression (GO:0010628)	0.271839	0.287829	3.37942	E2F1
protein phosphorylation (GO:0006468)	0.278602	0.293265	3.28148	CCNA2
positive regulation of nucleic acid-templated transcription (GO:1903508)	0.285783	0.299075	3.18252	E2F1
negative regulation of cellular process (GO:0048523)	0.311554	0.324161	2.8646	RERG
positive regulation of cellular process (GO:0048522)	0.338244	0.349907	2.58587	MDM2
regulation of apoptotic process (GO:0042981)	0.388368	0.399464	2.16442	E2F1
regulation of transcription by RNA polymerase II (GO:0006357)	0.428448	0.438185	1.467	E2F1;MDM2
regulation of transcription, DNA-templated (GO:0006355)	0.437461	0.444875	1.43906	E2F1;MDM2
positive regulation of transcription by RNA polymerase II (GO:0045944)	0.45349	0.458585	1.75303	E2F1
regulation of gene expression (GO:0010468)	0.513831	0.516702	1.46174	E2F1
positive regulation of transcription, DNA-templated (GO:0045893)	0.547458	0.547458	1.32579	E2F1
