# Supplementary material for: Role of Nucleolin in Endometrial Precancerous Hyperplasia and Carcinogenesis: Ex Vivo and In Silico Study
Source: Int J Mol Sci. 2022 Jun 2;23(11):6228. doi: 10.3390/ijms23116228 (PMC9181237; doi:10.3390/ijms23116228)
Supplement: Supplementary file 1 [file ijms-23-06228-s001.zip › Suppl. Table S19 - KEGG Pathways for prognostic DEGs.xlsx]

## Sheet: Sheet1
Table S19: KEGG Pathways for prognostic Differentially Expressed Genes, identified via Enrichr
KEGG pathway	P-value	Adjusted P-value	Odds Ratio	Genes
Cellular senescence	2.41e-06	0.000121	57.9971	CCNA2;MRAS;E2F1;MDM2
Cell cycle	6.36e-05	0.001589	49.2546	CCNA2;E2F1;MDM2
Epstein-Barr virus infection	0.000269	0.003941	29.8312	CCNA2;E2F1;MDM2
Bladder cancer	0.000315	0.003941	92.9977	E2F1;MDM2
Mitophagy	0.000867	0.00631	54.8788	MRAS;E2F1
Melanoma	0.000972	0.00631	51.7325	E2F1;MDM2
Glioma	0.001054	0.00631	49.599	E2F1;MDM2
Chronic myeloid leukemia	0.001082	0.00631	48.9263	E2F1;MDM2
Human papillomavirus infection	0.001136	0.00631	17.9808	CCNA2;E2F1;MDM2
Prostate cancer	0.001754	0.008769	38.0708	E2F1;MDM2
C-type lectin receptor signaling pathway	0.002012	0.009032	35.4456	MRAS;MDM2
Ribosome biogenesis in eukaryotes	0.002168	0.009032	34.1012	NOP56;DKC1
Pathways in cancer	0.004363	0.016782	11.0563	CCNA2;E2F1;MDM2
Hepatitis B	0.004796	0.01713	22.5307	CCNA2;E2F1
Transcriptional misregulation in cancer	0.00667	0.022234	18.9445	CCNA2;MDM2
Viral carcinogenesis	0.007429	0.022266	17.8978	CCNA2;MDM2
Proteoglycans in cancer	0.007571	0.022266	17.7197	MRAS;MDM2
Human T-cell leukemia virus 1 infection	0.008598	0.023835	16.5647	CCNA2;E2F1
Human cytomegalovirus infection	0.009057	0.023835	16.1141	E2F1;MDM2
MicroRNAs in cancer	0.016687	0.041718	11.6169	E2F1;MDM2
Acute myeloid leukemia	0.042698	0.100632	25.1528	CCNA2
Non-small cell lung cancer	0.045816	0.100632	23.3756	E2F1
p53 signaling pathway	0.046438	0.100632	23.0498	MDM2
Pancreatic cancer	0.048303	0.100632	22.1244	E2F1
Small cell lung cancer	0.058194	0.116388	18.2198	E2F1
Progesterone-mediated oocyte maturation	0.063103	0.121353	16.7407	CCNA2
AMPK signaling pathway	0.075274	0.12488	13.9132	CCNA2
Thyroid hormone signaling pathway	0.075879	0.12488	13.7965	MDM2
FoxO signaling pathway	0.081906	0.12488	12.7288	MDM2
Apelin signaling pathway	0.085505	0.12488	12.1636	MRAS
Autophagy	0.085505	0.12488	12.1636	MRAS
Ubiquitin mediated proteolysis	0.087299	0.12488	11.8993	MDM2
Spinocerebellar ataxia	0.08909	0.12488	11.6461	NOP56
Breast cancer	0.091474	0.12488	11.3248	E2F1
Phospholipase D signaling pathway	0.092069	0.12488	11.2472	MRAS
Gastric cancer	0.092663	0.12488	11.1706	E2F1
Spliceosome	0.093257	0.12488	11.0951	SFRS2
Cushing syndrome	0.096223	0.12488	10.7321	E2F1
Hepatitis C	0.097407	0.12488	10.5935	E2F1
Hepatocellular carcinoma	0.103892	0.129865	9.89022	E2F1
Kaposi sarcoma-associated herpesvirus infection	0.118471	0.144476	8.59158	E2F1
Rap1 signaling pathway	0.128259	0.152689	7.88596	MRAS
Regulation of actin cytoskeleton	0.13283	0.154454	7.59217	MRAS
Ras signaling pathway	0.140777	0.159974	7.12698	MRAS
Chemical carcinogenesis	0.144725	0.160806	6.91492	E2F1
Shigellosis	0.148657	0.161583	6.71497	MDM2
Endocytosis	0.152013	0.161716	6.55246	MDM2
MAPK signaling pathway	0.175169	0.182467	5.60125	MRAS
PI3K-Akt signaling pathway	0.207237	0.211466	4.63503	MDM2
Herpes simplex virus 1 infection	0.279563	0.279563	3.26794	SFRS2
