# Supplementary material for: Role of Nucleolin in Endometrial Precancerous Hyperplasia and Carcinogenesis: Ex Vivo and In Silico Study
Source: Int J Mol Sci. 2022 Jun 2;23(11):6228. doi: 10.3390/ijms23116228 (PMC9181237; doi:10.3390/ijms23116228)
Supplement: Supplementary file 1 [file ijms-23-06228-s001.zip › Suppl. Table S2 - List of Nucleolin Associated Genes identified via STRING and IPA.xlsx]

## Sheet: Sheet1
Table S2: List of Nucleolin Associated Genes identified via STRING and IPA
ADAT2
AURKB
AXIN2
BCL2
BCL2L1
BMS1
BRI3
C1QTNF4
CCNA2
CCNB1
CD3E
CDH24
CDH5
CHAF1A
DCAF13
DDX47
DDX49
DDX52
DGCR8
DHX37
DIO1
DIO3
DIRAS1
DIRAS2
DIRAS3
DKC1
E2F1
E2F4
EGFR
EIF1AD
EIF2C1
EIF2C2
EIF2C3
EIF2C4
EMG1
ERAS
FAS
FBL
FCF1
FUS
GADD45A
GEM
GRB2
HDAC11
HEATR1
HIF1A
HIST1H3A
HIST1H3B
HIST1H3C
HIST1H3D
HIST1H3E
HIST1H3F
HIST1H3G
HIST1H3H
HIST1H3I
HIST1H3J
HIST1H4A
HIST1H4B
HIST1H4C
HIST1H4D
HIST1H4E
HIST1H4F
HIST1H4G
HIST1H4H
HIST1H4I
HIST1H4J
HIST1H4K
HIST1H4L
HIST2H4A
HIST2H4B
HIST4H4
HRAS
HSP90AA1
IKBKG
IMP3
IMP4
ITGA5
ITGAV
ITGB3
KHDRBS1
KRAS
KRR1
LAMP1
LMNB2
MAX
MDM2
MPHOSPH10
MRAS
MYB
MYBL1
MYCN
NAP1L1
NEIL2
NKIRAS1
NKIRAS2
NOC4L
NOL11
NOL6
NOP14
NOP56
NOP58
NPM1
NR2E3
NRAS
NSUN2
NTN1
PDCD11
PIWIL1
PIWIL2
PIWIL3
PIWIL4
PLAU
PLAUR
PTGES3
PTPRZ1
PWP2
RAD50
RALA
RALB
RAP1A
RAP1B
RAP2A
RAP2B
RAP2C
RASD1
RASD2
RASL10A
RASL10B
RASL11A
RASL11B
RCL1
REM1
REM2
RERG
RERGL
RHEB1
RHEB2
RASL12
RIT1
RIT2
RNASEL
RNASEN
RPA1
RPA2
RPA3
RPA4
RPS14
RPS2
RPS6
RPS7
RPS9
RRAD
RRAS
RRAS2
RRP1B
RRP36
RRP7A
RRP9
S100A11
SCRIB
SELP
SELV
SFMBT2
SFRS2
SIN3B
SNU13
SP1
STAU1
STEEP1
SVIL
TACR1
TBL3
TCR
TERT
THRA
TNRC6B
TRIM3
TROVE2
TRRAP
USP51
UTP11L
UTP14A
UTP14C
UTP15
UTP18
UTP20
UTP25
UTP3
UTP4
UTP6
VTN
WDR3
WDR36
WDR43
WDR46
WDR75
WDR77
ZNF532
