# Supplementary material for: Role of Nucleolin in Endometrial Precancerous Hyperplasia and Carcinogenesis: Ex Vivo and In Silico Study
Source: Int J Mol Sci. 2022 Jun 2;23(11):6228. doi: 10.3390/ijms23116228 (PMC9181237; doi:10.3390/ijms23116228)
Supplement: Supplementary file 1 [file ijms-23-06228-s001.zip › Suppl. Table S3 - DEGs in EC compared to Healthy Adjacent Tissue.xlsx]

## Sheet: Sheet1
Table S3: List of Differentially Expressed Genes in Endometrial Cancer when compared to healthy adjacent tissue │log2FC>1│ FDR<0.01.
Regulation	Gene	log2 Fold Change	Adjusted P value
Up	S100A11	10932	0.00882
Up	LMNB2	2214.26	6.66e-05
Up	SCRIB	2011.12	0.000167
Up	CCNB1	1866.92	2.39e-08
Up	SRSF2	1609.57	0.000586
Up	DDX49	1269.91	0.00451
Up	NOP58	1073.13	0.000124
Up	E2F1	877.88	0.000586
Up	DCAF13	820.015	0.00496
Up	NRAS	809.79	0.000811
Up	DKC1	798.996	0.00273
Up	AURKB	748.983	0.000249
Up	CCNA2	737.185	5.91e-06
Up	NKIRAS2	719.315	7.19e-05
Up	RRP36	577.496	0.00273
Up	RRP9	560.897	0.0087
Up	CHAF1A	560.291	4.35e-06
Up	BMS1	478.601	0.00297
Up	DHX37	414.483	7.19e-05
Up	RPA3	255.927	0.0087
Down	PIWIL2	-14.8851	9.02e-09
Down	USP51	-49.1183	1.69e-05
Down	SFMBT2	-73.1499	7.67e-22
Down	RASD2	-175.616	3.3e-06
Down	EIF2C4	-200.339	3.19e-08
Down	REM1	-204.771	1.76e-16
Down	RNASEL	-249.605	8.83e-09
Down	RERGL	-329.132	9.14e-13
Down	RASL11A	-340.465	4.16e-14
Down	UTP14C	-363.845	0.0035
Down	ITGB3	-364.559	0.00131
Down	TACR1	-388.195	5.59e-05
Down	DIRAS1	-468.882	9.92e-11
Down	MAX	-585.573	8.3e-08
Down	MRAS	-625.83	0.000736
Down	RALB	-728.437	3.46e-05
Down	RAP1A	-840.088	1.97e-11
Down	SP1	-979.368	0.00141
Down	RAP1B	-1013.22	1.9e-06
Down	ZNF532	-1041.55	0.000143
Down	SELP	-1085.32	6.92e-36
Down	RRAS	-1416.95	1.03e-07
Down	ITGA5	-1428.14	0.0053
Down	BCL2	-1515.34	1.19e-07
Down	RAP2C	-1561.66	7.69e-16
Down	THRA	-1612.12	2.43e-10
Down	CDH5	-1761.62	2.25e-14
Down	GEM	-1770.3	2.44e-16
Down	RASL12	-1798.16	1.77e-38
Down	ITGAV	-1831.95	0.0054
Down	RERG	-4231.12	9e-41
Down	SVIL	-7102.77	4.36e-23
