# Supplementary material for: Role of Nucleolin in Endometrial Precancerous Hyperplasia and Carcinogenesis: Ex Vivo and In Silico Study
Source: Int J Mol Sci. 2022 Jun 2;23(11):6228. doi: 10.3390/ijms23116228 (PMC9181237; doi:10.3390/ijms23116228)
Supplement: Supplementary file 1 [file ijms-23-06228-s001.zip › Suppl. Table S4 - DEGs in Endometrioid EC compared to Healthy Adjacent Tissue.xlsx]

## Sheet: Sheet1
Table S4: List of Differentially Expressed Genes in Endometrioid Endometrial Cancer when compared to healthy adjacent tissue │log2FC>1│ FDR<0.01.
Regulation	Gene	log2 Fold Change	Adjusted P value
Up	S100A11	13520.3	0.000966
Up	LMNB2	1977.65	0.000355
Up	CCNB1	1874.97	8.22e-08
Up	SCRIB	1741.6	0.00157
Up	SFRS2	1460.99	0.00306
Up	MDM2	980.221	0.00092
Up	NOP58	903.16	0.00185
Up	E2F1	824.331	0.00218
Up	DKC1	734.868	0.00931
Up	CCNA2	734.431	1.6e-05
Up	AURKB	700.702	0.00109
Up	NKIRAS2	618.155	0.00066
Up	CHAF1A	597.918	1.28e-06
Up	DHX37	351.044	0.000766
Up	RPA3	271.007	0.00786
Down	PIWIL2	-15.2494	1.27e-08
Down	USP51	-58.8394	1.73e-07
Down	SFMBT2	-72.6478	1.91e-20
Down	NKIRAS1	-87.09	0.00518
Down	DIO3	-128.063	0.00157
Down	RASD2	-190.442	3.86e-07
Down	EIF2C4	-196.004	1.46e-07
Down	REM1	-216.904	2.35e-17
Down	RNASEL	-234.705	1.46e-07
Down	RERGL	-333.731	4.25e-12
Down	RASL11A	-340.325	3.28e-13
Down	TACR1	-370.103	0.000268
Down	UTP14C	-377.89	0.00304
Down	ITGB3	-407.062	0.000364
Down	DIRAS1	-490.103	9.38e-11
Down	SIN3B	-495.102	0.00823
Down	MAX	-567.254	4.31e-07
Down	RAP1A	-781.241	9.32e-10
Down	RALB	-802.509	3.44e-06
Down	SP1	-847.921	0.00786
Down	MRAS	-864.75	1.1e-07
Down	RAP1B	-1058.7	9.02e-07
Down	SELP	-1085.95	9.86e-34
Down	ZNF532	-1242.1	3.9e-06
Down	BCL2	-1445.58	1.23e-06
Down	RAP2C	-1643.98	1.06e-16
Down	RRAS	-1660.62	2.17e-10
Down	CDH5	-1780.63	6.32e-14
Down	THRA	-1809.54	1.24e-12
Down	GEM	-1851.22	1.06e-16
Down	RASL12	-1871.95	1.26e-39
Down	ITGAV	-1916.9	0.00574
Down	ITGA5	-1931.66	2.42e-05
Down	NAP1L1	-4181.24	0.00984
Down	RERG	-4311.21	8.47e-40
Down	SVIL	-7574.13	1.77e-27
