# Supplementary material for: Role of Nucleolin in Endometrial Precancerous Hyperplasia and Carcinogenesis: Ex Vivo and In Silico Study
Source: Int J Mol Sci. 2022 Jun 2;23(11):6228. doi: 10.3390/ijms23116228 (PMC9181237; doi:10.3390/ijms23116228)
Supplement: Supplementary file 1 [file ijms-23-06228-s001.zip › Suppl. Table S5 - DEGs in Carcinosarcoma EC compared to Healthy Adjacent Tissue.xlsx]

## Sheet: Sheet1
Table S5: List of Differentially Expressed Genes in Carcinosarcoma Endometrial Cancer when compared to healthy adjacent tissue │log2FC>1│ FDR<0.01.
Regulation	Gene	log2 Fold Change	Adjusted P value
Up	NCL	6022.94	0.00609
Up	LMNB2	2774.2	2.33e-06
Up	SCRIB	2631.64	5.29e-06
Up	FUS	2496.66	0.0071
Up	NOP56	2118.25	0.00192
Up	SRFS2	1771.24	0.000683
Up	CCNB1	1726.42	3.71e-06
Up	DDX49	1644.02	0.000683
Up	DCAF13	1446.46	3.37e-07
Up	NOP58	1280.87	2.79e-05
Up	NRAS	1162.75	2.33e-06
Up	PDCD11	1056.36	0.000786
Up	NKIRAS2	1011.51	1.56e-07
Up	E2F1	905.336	0.00147
Up	DKC1	860.441	0.00348
Up	RRP1B	774.611	0.000183
Up	CCNA2	712.721	0.000106
Up	AURKB	698.723	0.00217
Up	RRP36	684.311	0.00108
Up	WDR75	672.889	0.00306
Up	BMS1	621.807	0.000213
Up	NOL11	592.96	0.0016
Up	HEATR1	547.519	0.00999
Up	CHAF1A	504.067	0.000168
Up	RALA	499.95	0.0058
Up	WDR3	494.518	0.00667
Up	RASL10B	476.277	4.97e-05
Up	UTP11L	442.135	0.000766
Up	DHX37	397.537	0.000314
Up	UTP18	383.375	0.000994
Up	MPHOSPH10	357.328	0.00444
Up	EIF2C2	242.882	0.00538
Up	EIF2C3	119.885	0.000213
Down	PIWIL2	-14.9032	1.99e-07
Down	USP51	-36.3086	0.0029
Down	SFMBT2	-70.0169	1.79e-17
Down	RASD2	-119.719	0.00319
Down	REM1	-182.666	5.06e-12
Down	EIF2C4	-223.319	3.32e-08
Down	RNASEL	-253.377	1.51e-07
Down	RERGL	-323.235	2.72e-10
Down	RASL11A	-348.233	4.42e-12
Down	ITGB3	-390.639	0.00134
Down	TACR1	-399.112	0.000213
Down	DIRAS1	-440.335	4.48e-08
Down	MAX	-552.385	4.37e-06
Down	RAP1B	-778.354	0.000835
Down	RAP1A	-868.947	2.72e-10
Down	SELP	-1095.49	1.79e-31
Down	THRA	-1225.55	3.71e-06
Down	RRAS	-1264.47	4.37e-06
Down	SP1	-1305.25	8.16e-05
Down	RAP2C	-1336.41	6.74e-11
Down	BCL2	-1556.73	1.39e-06
Down	CDH5	-1587.42	1.97e-10
Down	GEM	-1589.42	7.38e-12
Down	RASL12	-1669.41	2.6e-32
Down	RERG	-4031.69	2.74e-34
Down	SVIL	-5700.61	5.6e-17
