# Supplementary material for: Role of Nucleolin in Endometrial Precancerous Hyperplasia and Carcinogenesis: Ex Vivo and In Silico Study
Source: Int J Mol Sci. 2022 Jun 2;23(11):6228. doi: 10.3390/ijms23116228 (PMC9181237; doi:10.3390/ijms23116228)
Supplement: Supplementary file 1 [file ijms-23-06228-s001.zip › Suppl. Table S6 - DEGs in Serous EC compared to Healthy Adjacent Tissue.xlsx]

## Sheet: Sheet1
Table S6: List of Differentially Expressed Genes in Serous Endometrial Cancer when compared to healthy adjacent tissue │log2FC>1│ FDR<0.01.
Regulation	Gene	log2 Fold Change	Adjusted P value
Up	BCL2L1	2482.11	0.000448
Up	NOP56	2038.97	0.00399
Up	CCNB1	1984.34	2.78e-07
Up	SCRIB	1969.48	0.00119
Up	SRSF2	1816.01	0.000802
Up	LMNB2	1772.83	0.00384
Up	NOP58	1219.28	0.00012
Up	NRAS	1033.85	4.77e-05
Up	E2F1	983.828	0.000866
Up	AURKB	900.27	0.000124
Up	DKC1	898.158	0.0034
Up	RRP9	807.803	0.000455
Up	IMP4	790.966	0.00418
Up	CCNA2	767.794	5.15e-05
Up	NSUN2	755.277	0.00202
Up	PWP2	714.047	0.00411
Up	RNASEN	647.777	0.00529
Up	NKIRAS2	618.527	0.00204
Up	RRP36	616.057	0.0044
Up	NOL11	556.004	0.00419
Up	DHX37	521.772	4.24e-06
Up	BMS1	512.784	0.00356
Up	CHAF1A	473.967	0.000669
Up	HIST1H4H	231.256	0.00612
Up	HIST1H3D	91.0732	0.00318
Up	HIST1H3G	35.2177	0.00392
Up	HIST1H3H	33.0135	0.00441
Down	PIWIL2	-14.6651	6.88e-07
Down	USP51	-39.2238	0.00202
Down	SFMBT2	-78.2252	9.41e-20
Down	DIO3	-138.069	0.00204
Down	EIF2C4	-174.471	2.49e-05
Down	TRIM3	-180.528	0.00865
Down	REM1	-197.283	5.14e-13
Down	RASD2	-201.842	1.24e-06
Down	RNASEL	-283.389	1.25e-08
Down	RERGL	-323.85	7.96e-10
Down	RASL11A	-346.63	1.24e-11
Down	TACR1	-407.509	0.000277
Down	UTP14C	-413.749	0.00318
Down	DIRAS1	-446.885	6.36e-08
Down	TROVE2	-534.565	0.000106
Down	MRAS	-556.17	0.00225
Down	MAX	-691.126	3.56e-08
Down	RALB	-885.792	4.17e-06
Down	RAP1A	-948.689	2.91e-11
Down	ZNF532	-1009.71	0.000866
Down	SELP	-1081.14	7.26e-30
Down	RAP1B	-1149.88	1.54e-06
Down	RRAS	-1168.52	4.63e-05
Down	ITGA5	-1494.05	0.00376
Down	THRA	-1604.53	6.54e-09
Down	RAP2C	-1609.56	8.51e-14
Down	BCL2	-1639.26	7.92e-07
Down	GEM	-1780.11	1.78e-13
Down	RASL12	-1787.26	8.99e-34
Down	CDH5	-1864.13	7.96e-13
Down	RERG	-4262.85	2.68e-35
Down	SVIL	-7590.25	2.92e-24
