# Supplementary material for: Role of Nucleolin in Endometrial Precancerous Hyperplasia and Carcinogenesis: Ex Vivo and In Silico Study
Source: Int J Mol Sci. 2022 Jun 2;23(11):6228. doi: 10.3390/ijms23116228 (PMC9181237; doi:10.3390/ijms23116228)
Supplement: Supplementary file 1 [file ijms-23-06228-s001.zip › Suppl. Table S7 - DEGs in Mixed Endometrioid and Serous EC compared to Healthy Adjacent Tissue.xlsx]

## Sheet: Sheet1
Table S7: List of Differentially Expressed Genes in Mixed Endometrioid and Serous Endometrial Cancer when compared to healthy adjacent tissue │log2FC>1│ FDR<0.01.
Regulation	Gene	log2 Fold Change	Adjusted P value
Up	NOP56	3957.81	0.00018
Up	LMNB2	3860.25	2.36e-05
Up	DDX52	2679.8	0.000472
Up	BRI3	2303.92	0.00678
Up	CCNB1	2048.04	0.000447
Up	HRAS	1787.13	0.00394
Up	TBL3	1486.81	0.0052
Up	IMP4	1417.66	0.000615
Up	PDCD11	1373.78	0.00522
Up	RRP9	1058.99	0.00222
Up	NOC4L	1031.12	0.00134
Up	PWP2	983.653	0.00908
Up	BMS1	899.238	0.000612
Up	CHAF1A	852.942	3.95e-05
Up	DHX37	775.135	5.92e-06
Up	CCNA2	770.656	0.00788
Up	NOP14	760.765	0.00169
Up	EIF1AD	349.567	0.00222
Up	EIF2C3	143.827	0.00472
Up	REM2	68.6881	0.00974
Down	USP51	-54.8719	0.00394
Down	SFMBT2	-73.7129	5.28e-10
Down	RASD2	-204.238	0.00119
Down	REM1	-225.312	1.33e-08
Down	EIF2C4	-239.527	0.000119
Down	RNASEL	-246.592	0.000963
Down	RASL11A	-265.977	0.000447
Down	RERGL	-333.76	2.19e-05
Down	TACR1	-450.71	0.00804
Down	DIRAS1	-486.86	8.89e-05
Down	MAX	-501.544	0.00849
Down	UTP14C	-595.134	0.00472
Down	RAP1A	-863.579	3.95e-05
Down	SELP	-1036.75	6.72e-17
Down	RAP1B	-1211.49	0.000831
Down	BCL2	-1523.18	0.00246
Down	THRA	-1559.43	0.000161
Down	RAP2C	-1678.95	4.89e-08
Down	RASL12	-1722.75	8.62e-20
Down	GEM	-1821.24	1.39e-07
Down	CDH5	-2082.78	3.53e-08
Down	RERG	-4298.19	3.26e-22
Down	SVIL	-7425.31	1.45e-13
