# Supplementary material for: Role of Nucleolin in Endometrial Precancerous Hyperplasia and Carcinogenesis: Ex Vivo and In Silico Study
Source: Int J Mol Sci. 2022 Jun 2;23(11):6228. doi: 10.3390/ijms23116228 (PMC9181237; doi:10.3390/ijms23116228)
Supplement: Supplementary file 1 [file ijms-23-06228-s001.zip › Suppl. Table S8 - DEGs in LGEC compared to Healthy Adjacent Tissue.xlsx]

## Sheet: Sheet1
Table S8: List of Differentially Expressed Genes in Low Grade Endometrial Cancer when compared to healthy adjacent tissue │log2FC>1│ FDR<0.01.
Regulation	Gene	log2 Fold Change	Adjusted P value
Up	S100A11	14224.7	0.00634
Up	MDM2	1169.65	0.00539
Up	CCNB1	1136.63	0.00539
Up	CHAF1A	433.906	0.00543
Up	REM2	60.3542	0.00136
Down	SVIL	-7621.43	1.56e-19
Down	RERG	-4322.48	1.56e-33
Down	ITGAV	-2217.81	0.00758
Down	ITGA5	-1894.51	0.00282
Down	RASL12	-1832.63	2.26e-31
Down	GEM	-1830.17	1.08e-12
Down	THRA	-1747.33	1.38e-08
Down	RAP2C	-1712.08	1.64e-13
Down	RRAS	-1659.74	3.12e-07
Down	CDH5	-1638.97	2.1e-09
Down	BCL2	-1440.97	5.34e-05
Down	ZNF532	-1076.87	0.00202
Down	SELP	-1065.71	9.99e-28
Down	RAP1B	-1007.89	0.000136
Down	RAP1A	-858.268	1.33e-08
Down	MRAS	-856.775	0.000136
Down	RALB	-771.401	0.000447
Down	MAX	-546.01	5.43e-05
Down	DIRAS1	-525.208	2.1e-09
Down	ITGB3	-484.709	0.000447
Down	RERGL	-328.704	2.74e-09
Down	RASL11A	-321.939	2.1e-09
Down	RNASEL	-212.319	5.98e-05
Down	REM1	-207.044	1.86e-12
Down	RASD2	-199.511	1.92e-05
Down	EIF2C4	-165.79	0.000194
Down	NKIRAS1	-103.074	0.00688
Down	SFMBT2	-67.967	8.23e-15
Down	USP51	-59.4378	2.22e-05
Down	PIWIL2	-14.6472	3.84e-06
