# Supplementary material for: Role of Nucleolin in Endometrial Precancerous Hyperplasia and Carcinogenesis: Ex Vivo and In Silico Study
Source: Int J Mol Sci. 2022 Jun 2;23(11):6228. doi: 10.3390/ijms23116228 (PMC9181237; doi:10.3390/ijms23116228)
Supplement: Supplementary file 1 [file ijms-23-06228-s001.zip › Suppl. Table S9 - DEGs in HGEC compared to Healthy Adjacent Tissue.xlsx]

## Sheet: Sheet1
Table S9: List of Differentially Expressed Genes in High Grade Endometrial Cancer when compared to healthy adjacent tissue │log2FC>1│ FDR<0.01.
Regulation	Gene	log2 Fold Change	Adjusted P value
Up	LMNB2	2386.38	8.42e-06
Up	FUS	2250.3	0.00745
Up	SCRIB	2147.25	4.03e-05
Up	CCNB1	1987.45	6.37e-10
Up	NOP56	1835.12	0.00435
Up	SRSF2	1692.49	0.00025
Up	DDX49	1353.81	0.002
Up	NOP58	1175.47	9.32e-06
Up	E2F1	961.834	7.1e-05
Up	DCAF13	888.032	0.00176
Up	DKC1	871.639	0.00068
Up	NRAS	871.569	0.00021
Up	PDCD11	825.187	0.00529
Up	AURKB	807.649	4.29e-05
Up	CCNA2	778.093	1.23e-06
Up	NKIRAS2	742.631	4.06e-05
Up	RRP36	633.218	0.000613
Up	RRP9	604.871	0.00382
Up	PWP2	599.696	0.00543
Up	CHAF1A	581.15	1.8e-06
Up	NSUN2	572.184	0.00753
Up	NOC4L	511.405	0.00757
Up	BMS1	506.609	0.00144
Up	DHX37	434.549	2.77e-05
Up	RPA3	271.187	0.0048
Up	EIF1AD	182.994	0.00541
Up	EIF2C3	83.2401	0.00757
Down	SVIL	-7017.17	1.46e-22
Down	RERG	-4216.04	4.23e-40
Down	RASL12	-1792.47	7.83e-38
Down	CDH5	-1781.86	1.87e-14
Down	ITGAV	-1768.27	0.00745
Down	GEM	-1760.42	6.04e-16
Down	THRA	-1589.81	5.58e-10
Down	RAP2C	-1536.83	2.29e-15
Down	BCL2	-1527.61	1.33e-07
Down	RRAS	-1376.88	2.35e-07
Down	ITGA5	-1351.16	0.00767
Down	SELP	-1088.56	1.65e-35
Down	ZNF532	-1035.72	0.000173
Down	SP1	-1030.72	0.00068
Down	RAP1B	-1014.1	2.22e-06
Down	RAP1A	-837.087	3.61e-11
Down	RALB	-721.346	4.18e-05
Down	MAX	-592.103	7.87e-08
Down	MRAS	-587.712	0.00144
Down	DIRAS1	-459.586	2.57e-10
Down	TACR1	-413.995	9.83e-06
Down	UTP14C	-382.174	0.00196
Down	ITGB3	-344.728	0.00222
Down	RASL11A	-343.523	4.22e-14
Down	RERGL	-329.203	1.51e-12
Down	RNASEL	-255.759	3.91e-09
Down	EIF2C4	-206.042	1.31e-08
Down	REM1	-204.395	3.72e-16
Down	RASD2	-171.673	6e-06
Down	SFMBT2	-74.0054	4.91e-22
Down	USP51	-47.4151	3.13e-05
Down	PIWIL2	-14.9244	1.03e-08
